# Supplementary material for: Outcomes of Multimodal Treatment in Elderly Patients with Localized Non-Small Lung Cancer from a Radiation Oncology Point of View: Special Focus on Low-Dose Cisplatin
Source: Cancers (Basel). 2024 Jan 11;16(2):327. doi: 10.3390/cancers16020327 (PMC10814481; doi:10.3390/cancers16020327)
Supplement: Supplementary file 1 [file cancers-16-00327-s001.zip]

Archive with 6 entries (6 files):
- Supplementary Table S5.pdf
- Supplementary Table S6.pdf
- Supplementary Table S1.pdf
- Supplementary Table S2.pdf
- Supplementary Table S3.pdf
- Supplementary Table S4.pdf
